# Supplementary material for: Causal Agent Investigation and Treatment of Dogs Diagnosed with Discospondylitis in a Brucella canis Endemic Region
Source: Vet Sci. 2024 Jun 18;11(6):279. doi: 10.3390/vetsci11060279 (PMC11209358; doi:10.3390/vetsci11060279)
Supplement: Supplementary file 1 [file vetsci-11-00279-s001.zip]

Archive with 4 entries (3 files):
- vetsci-2931652-supplementary final/
- vetsci-2931652-supplementary final/Supplementary material legend.pdf
- vetsci-2931652-supplementary final/Video S1.avi
- vetsci-2931652-supplementary final/Video S2.mov
